# Supplementary material for: Innovative Z-Scheme Heterojunction Photocatalyst ZnBiGdO4/SnS2 for Photocatalytic Degradation of Tinidazole Under Visible Light Irradiation
Source: Int J Mol Sci. 2025 Aug 28;26(17):8366. doi: 10.3390/ijms26178366 (PMC12429297; doi:10.3390/ijms26178366)
Supplement: Supplementary file 1 [file ijms-26-08366-s001.zip]

Archive with 1 entries (1 files):
- ijms-3797465-supplementary.pdf
